# Supplementary material for: Application of glutamate weighted CEST in brain imaging of nicotine dependent participants in vivo at 7T
Source: PLoS One. 2024 Feb 16;19(2):e0297310. doi: 10.1371/journal.pone.0297310 (PMC10871471; doi:10.1371/journal.pone.0297310)
Supplement: S2 Data — (XLSX) [file pone.0297310.s002.xlsx]

## Sheet: Coritcal Measures
Group	Subject ID	Gender	Frontal_Pole NZMean ROI_1	Middle_Frontal_Gyrus NZMean ROI_4	Precentral_Gyrus NZMean ROI_7	Postcentral_Gyrus NZMean ROI_17	Juxtapositional_Lobule_Cortex_(formerly_Supplementary_Motor_Cortex) NZMean ROI_26	Paracingulate_Gyrus NZMean ROI_28	Cingulate_Gyrus,_anterior_division NZMean ROI_29				White matter pixel count	Whole brain pixel count
Non-smoker	1	M	9.30002	9.77374	8.54035	8.67149	8.7764	9.90729	8.82219
Non-smoker	2	M	8.87552	8.91957	8.64539	6.59027	9.104	9.47747	9.23517
Non-smoker	3	M	9.6519	10.7382	10.5245	10.1206	9.58847	10.1505	10.8505
Non-smoker	5	M	8.5427	9.15775	8.92129	8.80745	8.97232	9.16845	8.03616
Non-smoker	9	M	9.3356	9.38104	9.06645	8.34279	8.66456	8.84364	8.27032
Non-smoker	4	F	8.87952	8.51235	7.94477	6.41435	8.30662	8.39677	8.18289
Non-smoker	6	F	8.98605	10.7303	9.34038	8.88793	9.36407	8.88076	8.6481
Non-smoker	7	F	9.35925	10.4319	9.54688	9.12616	9.70079	9.4278	9.49505
Non-smoker	8	F	9.86236	9.27831	8.66702	7.92764	9.18279	9.2913	9.1481
Non-smoker	10	F	9.13131	9.32084	9.019	8.44591	8.75039	8.55987	8.82048
Smoker	4	M	9.16934	9.39595	8.8727	8.88934	10.3828	9.6398	9.73778
Smoker	6	M	9.23184	10.0389	8.90933	8.07197	9.08571	9.15608	9.38967
Smoker	8	M	9.0007	9.3781	9.302	8.88602	9.13108	9.0945	9.50836
Smoker	2	M	9.24543	9.24817	8.32506	8.40102	8.49709	8.91398	8.4697
Smoker	1	F	8.80321	9.11186	9.16675	8.55374	8.32806	9.62371	8.9254
Smoker	3	F	8.67114	8.47749	8.14865	7.84283	9.15793	9.19756	8.16775
Smoker	7	F	9.18618	9.81647	9.28208	9.27483	9.93118	8.8259	9.68521
Smoker	10	F	9.62132	9.49343	8.96398	9.20608	7.81306	8.46621	8.09406
Smoker	5	F	9.04697	8.9027	8.61159	9.13321	8.53464	9.21293	9.48766

## Sheet: Subcortical measures
	Subject	Group	Left_Cerebral_White_Matter NZMean ROI_1	Left_Cerebral_Cortex NZMean ROI_2	Right_Cerebral_White_Matter NZMean ROI_12	Right_Cerebral_Cortex NZMean ROI_13
1	/project/bbl_roalf_cmroicest/cest/100001/100001-GluCEST.nii.gz_0	Non-smoker	7.81074	9.20923	7.22657	9.19516
2	/project/bbl_roalf_cmroicest/cest/100002/100002-GluCEST.nii.gz_0	Non-smoker	7.99554	9.05507	7.59367	8.89131
3	/project/bbl_roalf_cmroicest/cest/100003/100003-GluCEST.nii.gz_0	Non-smoker	9.32971	10.4976	8.99671	10.2845
4	/project/bbl_roalf_cmroicest/cest/100004/100004-GluCEST.nii.gz_0	Non-smoker	8.01465	7.90439	7.788	7.77015
5	/project/bbl_roalf_cmroicest/cest/100005/100005-GluCEST.nii.gz_0	Non-smoker	7.11412	9.13099	7.105	8.7613
6	/project/bbl_roalf_cmroicest/cest/100006/100006-GluCEST.nii.gz_0	Non-smoker	7.88903	9.18698	7.8861	9.26392
7	/project/bbl_roalf_cmroicest/cest/100007/100007-GluCEST.nii.gz_0	Non-smoker	9.16777	9.45565	8.85806	9.75721
8	/project/bbl_roalf_cmroicest/cest/100008/100008-GluCEST.nii.gz_0	Non-smoker	7.90731	9.32498	7.43982	9.14771
9	/project/bbl_roalf_cmroicest/cest/100009/100009-GluCEST.nii.gz_0	Non-smoker	8.43812	8.78482	8.39486	9.00541
10	/project/bbl_roalf_cmroicest/cest/100010/100010-GluCEST.nii.gz_0	Non-smoker	7.50446	8.84683	7.80118	9.18298
1	/project/bbl_roalf_cmroicest/cest/200001/200001-GluCEST.nii.gz_0	Smoker	7.46842	9.29344	7.26849	9.0659
2	/project/bbl_roalf_cmroicest/cest/200002/200002-GluCEST.nii.gz_0	Smoker	7.97923	8.9448	8.25124	8.84465
3	/project/bbl_roalf_cmroicest/cest/200003/200003-GluCEST.nii.gz_0	Smoker	6.63147	7.96101	6.91835	8.49254
4	/project/bbl_roalf_cmroicest/cest/200004/200004-GluCEST.nii.gz_0	Smoker	8.15193	9.22845	8.1101	9.01985
5	/project/bbl_roalf_cmroicest/cest/200005/200005-GluCEST.nii.gz_0	Smoker	7.86203	8.72233	7.49158	9.17007
6	/project/bbl_roalf_cmroicest/cest/200006/200006-GluCEST.nii.gz_0	Smoker	8.4674	8.9515	8.41315	9.20413
7	/project/bbl_roalf_cmroicest/cest/200007/200007-GluCEST.nii.gz_0	Smoker	8.2225	9.4702	8.15383	9.17374
8	/project/bbl_roalf_cmroicest/cest/200008/200008-GluCEST.nii.gz_0	Smoker	7.87562	9.37212	7.8212	9.3831
9	/project/bbl_roalf_cmroicest/cest/200010/200010-GluCEST.nii.gz_0	Smoker	8.28858	8.82111	8.23196	9.19882
